# Supplementary material for: Pectobacterium brasiliense 1692 Chemotactic Responses and the Role of Methyl-Accepting Chemotactic Proteins in Ecological Fitness
Source: Front Plant Sci. 2021 Apr 22;12:650894. doi: 10.3389/fpls.2021.650894 (PMC8100591; doi:10.3389/fpls.2021.650894)
Supplement: Supplementary file 2 [file Table_1.XLSX]

## Sheet: Sheet1
		Cwt x Wt24hpi		Wt24hpi x Wt72hpi		Cwt x Wt72hpi
Locus_Tag	New Locus_Tag	log2FC	FDR	log2FC	FDR	log2FC	FDR	HMMER (domain architectures)	HMMER (domain coord)	HMMER (e-value)
PCBA_RS01740	AED-0001088	1.91804	2.40239e-19			2.23434	4.61586e-23	4HB_MCP_1+ApoO+HAMP+MCPsignal	5..172&4HB_MCP_1,145..214&ApoO,212..255&HAMP,323..479&MCPsignal	2.3e-11,0.0023,4.3e-07,4.7e-50
PCBA_RS14785	AED-0004509	-1.38938	1.17113e-13	1.18841	5.02139e-09			4HB_MCP_1+HAMP+ISG65-75+MCPsignal	5..173&4HB_MCP_1,212..255&HAMP,258..354&ISG65-75,323..479&MCPsignal	4.1e-15,6e-09,0.0036,4e-49
PCBA_RS14780	AED-0000133	1.03689	0.000131943	1.4783	6.06018e-10	2.51525	3.07213e-22	4HB_MCP_1+HAMP+ISG65-75+MCPsignal	5..176&4HB_MCP_1,212..255&HAMP,255..354&ISG65-75,324..479&MCPsignal	3e-16,4.6e-09,0.0099,3.5e-48
PCBA_RS03330	AED-0003671	1.98201	2.72863e-14			2.79403	3.04569e-24	4HB_MCP_1+HAMP+MCPsignal	10..122&4HB_MCP_1,310..356&HAMP,420..574&MCPsignal	0.0012,3.4e-06,1.1e-51
PCBA_RS14045	AED-0001205	3.5055	1.37137e-53			4.48552	3.53236e-77	4HB_MCP_1+HAMP+MCPsignal	1..180&4HB_MCP_1,208..255&HAMP,318..475&MCPsignal	2.8e-26,1.9e-08,5.9e-50
PCBA_RS06965	AED-0001876	3.31478	1.13926e-46	1.18464	6.81315e-08	4.49941	1.06795e-72	4HB_MCP_1+HAMP+MCPsignal	1..183&4HB_MCP_1,213..258&HAMP,325..479&MCPsignal	3.5e-11,9.7e-06,1.4e-47
PCBA_RS04315	AED-0002442							4HB_MCP_1+DUF1664+MCPsignal	7..186&4HB_MCP_1,255..335&DUF1664,331..487&MCPsignal	5.1e-14,0.0037,5.1e-52
PCBA_RS12475	AED-0004544	2.07764	4.73204e-23			2.58195	5.36973e-31	4HB_MCP_1+MCPsignal	6..183&4HB_MCP_1,331..487&MCPsignal	7.7e-19,1.2e-51
PCBA_RS17680	AED-0000290	4.36594	7.79852e-55			4.76953	8.93311e-60	4HB_MCP_1+MCPsignal	6..185&4HB_MCP_1,326..483&MCPsignal	2.2e-23,8.3e-52
PCBA_RS12470	AED-0004543							4HB_MCP_1+MCPsignal	6..185&4HB_MCP_1,327..484&MCPsignal	1.9e-20,8.7e-56
PCBA_RS05250	AED-0002094							Cache_3-Cache_2+HAMP+MCPsignal	36..322&Cache_3-Cache_2,346..386&HAMP,457..611&MCPsignal	8.6e-80,5.9e-05,9.6e-46
PCBA_RS10135	AED-0002070	3.25943	1.31215e-31			3.67325	5.56899e-36	dCache_1+HAMP+MCPsignal	26..255&dCache_1,294..342&HAMP,411..562&MCPsignal	1.2e-28,1.1e-09,5.9e-50
PCBA_RS08940	AED-0004214			1.18524	1.11014e-09			dCache_1+MCPsignal	34..293&dCache_1,448..604&MCPsignal	5.9e-22,1.2e-52
PCBA_RS00255	AED-0001411	1.27558	7.24068e-11	1.42092	3.2373e-14	2.6965	3.57805e-39	dCache_1+MCPsignal	47..303&dCache_1,457..612&MCPsignal	8.8e-19,2.8e-50
PCBA_RS15595	AED-0005922	2.6711	2.78849e-30			3.44419	2.53754e-43	HBM+HAMP+MCPsignal	50..277&HBM,304..351&HAMP,416..483&MCPsignal	9.6e-19,3.7e-05,5.1e-26
PCBA_RS03325	AED-0001492	2.49897	2.51368e-29			2.4267	3.93796e-25	HBM+HAMP+MCPsignal	54..274&HBM,317..354&HAMP,418..572&MCPsignal	6.5e-07,7.8e-06,3.2e-52
PCBA_RS18225	AED-0000744	2.10965	1.8223e-22			3.01922	1.13237e-38	MCPsignal	328..484&MCPsignal	1.3e-55
PCBA_RS17670	AED-0000304			1.19514	3.58762e-08	1.01106	3.5582e-05	NIT+HAMP+MCPsignal	59..295&NIT,333..379&HAMP,448..599&MCPsignal	8.7e-51,0.00019,1.2e-39
PCBA_RS17350	AED-0002054	2.2077	2.31453e-16			1.54693	1.48303e-07	PAS_3+HAMP+MCPsignal	16..97&PAS_3,196..243&HAMP,307..463&MCPsignal	2.4e-11,0.00034,5.7e-48
PCBA_RS02835	AED-0004523							PAS_3+HAMP+MCPsignal	31..106&PAS_3,215..256&HAMP,332..482&MCPsignal	2.1e-13,0.00025,1.2e-42
PCBA_RS02830	AED-0004522	1.23018	7.02139e-08			2.19271	9.14553e-21	PAS_3+MCPsignal	31..114&PAS_3,327..482&MCPsignal	2.9e-15,2.2e-42
PCBA_RS03080	AED-0001574			1.37227	3.23468e-12			sCache_2+MCPsignal	34..177&sCache_2,317..472&MCPsignal	5.4e-22,2.9e-52
PCBA_RS14655	AED-0002245	1.18285	4.35564e-10	1.07552	8.67332e-09	2.25838	1.44253e-30	TarH+HAMP+MCPsignal	11..173&TarH,226..272&HAMP,335..491&MCPsignal	3.8e-18,1.4e-10,9.8e-56
PCBA_RS05135	AED-0002131			1.45555	1.12076e-09	2.33877	8.44651e-20	TarH+HAMP+MCPsignal	1..172&TarH,216..264&HAMP,329..483&MCPsignal	3.1e-23,5.2e-09,3.3e-50
PCBA_RS15240	AED-0004516							TarH+HAMP+MCPsignal	1..174&TarH,215..263&HAMP,328..483&MCPsignal	4.7e-28,5.5e-12,1.2e-58
PCBA_RS16315	AED-0000263	2.63603	8.82239e-37	1.9051	5.83292e-25	4.54112	6.22315e-88	TarH+HAMP+MCPsignal	1..174&TarH,216..262&HAMP,326..482&MCPsignal	6.5e-30,1.2e-08,3.2e-51
PCBA_RS05935	AED-0000933	2.47522	1.96382e-30			3.45123	1.09177e-49	TarH+HAMP+MCPsignal	1..176&TarH,218..262&HAMP,328..484&MCPsignal	4.5e-51,1.1e-09,1.8e-59
PCBA_RS05895	AED-0000975	2.07065	6.98256e-11			2.15454	1.54657e-10	TarH+HAMP+MCPsignal	17..184&TarH,233..279&HAMP,342..499&MCPsignal	1.9e-33,1.6e-12,1.4e-56
PCBA_RS00670	AED-0001386							TarH+HAMP+MCPsignal	18..187&TarH,230..280&HAMP,346..497&MCPsignal	1.5e-35,0.0002,2.2e-32
PCBA_RS14325	AED-0001386							TarH+HAMP+MCPsignal	25..186&TarH,239..285&HAMP,350..505&MCPsignal	4.9e-20,3.9e-07,2.9e-51
PCBA_RS05300	AED-0002145							TarH+HAMP+MCPsignal	3..171&TarH,219..264&HAMP,330..484&MCPsignal	1.5e-14,1.9e-05,1e-48
PCBA_RS03705	AED-0004530	3.72351	8.1012e-62			3.74939	1.40536e-58	TarH+MCPsignal	3..169&TarH,328..484&MCPsignal	8.8e-13,9.7e-55
PCBA_RS20715	AED-0000860	-1.20801	9.35072e-10	1.37024	1.97699e-11			TarH+MCPsignal+MCPsignal	4..158&TarH,239..326&MCPsignal,326..482&MCPsignal	4.4e-11,0.00033,8.3e-53
